# Supplementary material for: Ecological and genetic divergence between two lineages of Middle American túngara frogs Physalaemus (= Engystomops) pustulosus
Source: BMC Evol Biol. 2010 May 18;10:146. doi: 10.1186/1471-2148-10-146 (PMC2882927; doi:10.1186/1471-2148-10-146)
Supplement: Additional file 1 — Pairwise RST values among Middle American populations of túngara frogs (Physalaemus pustulosus). Matrix of pairwise RST values based on microsatellites between all sampled populations of túngara frogs. [file 1471-2148-10-146-S1.XLS]

## Sheet: tunagara frogs Rst
Supplemental Table S1
Pairwise RST values among Middle American populations of túngara frogs (Physalaemus pustulosus)
	Northern lineage									Southern lineage
	Santa Rosa	Liberia	Filadelfia	Agua Caliente	Nicoya	Palma	Penas Blancas	La Junta	GAP	Ochojal	Buenos Aires	Cortez	Potrero Grande	Palma Norte	Piedras Blancas	Osa	Golfito	Caracol	Gloria	Gariche	Bugaba	El Forastero	Galique	Tole	Santiago	Gamboa
Santa Rosa	0
Liberia	0.01935	0
Filadelfia	0.05395	0.00000	0
Agua Caliente	0.00298	0.02395	0.03823	0
Nicoya	0.14950	0.05191	0.5960	0.10325	0
Palma	0.14413	0.00897	0.02809	0.10280	0.02512	0
Penas Blancas	0.17073	0.03598	0.05920	0.13431	0.08661	0.00000	0
La Junta	0.12898	0.04848	0.07630	0.12987	0.05615	0.00000	0.02299	0
GAP
Ochojal	0.61271	0.60237	0.61076	0.60426	0.50741	0.50051	0.58715	0.61069		0
Buenos Aires	0.78167	0.77368	0.77622	0.77207	0.71133	0.70605	0.76693	0.78140		0.14349	0
Cortez	0.77215	0.76254	0.76456	0.75978	0.70497	0.71720	0.75879	0.76557		0.03607	0.00000	0
Potrero Grande	0.62262	0.60990	0.61573	0.61414	0.51246	0.49592	0.59122	0.62049		0.00000	0.05409	0.00000	0
Palma Norte	0.68525	0.67492	0.67963	0.67759	0.59389	0.58659	0.66245	0.68319		0.01698	0.04118	0.00000	0.00000	0
Piedras Blancas	0.72653	0.71641	0.71982	0.71711	0.63959	0.63606	0.70703	0.72384		0.06371	0.00674	0.00000	0.00369	0.00000	0
Osa	0.89506	0.89013	0.89835	0.87525	0.85580	0.87408	0.90681	0.89532		0.10262	0.04086	0.04509	0.02302	0.05402	0.01742	0
Golfito	0.85465	0.84770	0.84988	0.84263	0.80182	0.80639	0.84869	0.85210		0.25548	0.03189	0.11219	0.13572	0.14585	0.06492	0.13562	0
Caracol	0.85230	0.84519	0.85325	0.83723	0.80018	0.81614	0.85375	0.84696		0.07091	0.11111	0.09388	0.02385	0.04551	0.01131	0.11491	0.19265	0
Gloria	0.80782	0.80013	0.81039	0.79611	0.74762	0.75661	0.80312	0.80422		0.00586	0.11571	0.06279	0.00000	0.00365	0.02291	0.08727	0.25723	0.04061	0
Gariche	0.73655	0.72661	0.73823	0.72484	0.64861	0.65181	0.72471	0.73111		0.01089	0.15926	0.10114	0.01069	0.03763	0.04609	0.14808	0.25923	0.01722	0.01491	0
Bugaba	0.70242	0.69464	0.70677	0.69370	0.61545	0.61448	0.69078	0.70221		0.00379	0.16490	0.09055	0.02445	0.04077	0.05701	0.13983	0.27832	0.04947	0.01427	0.00000	0
El Forastero	0.77977	0.77138	0.78129	0.76568	0.70132	0.69959	0.77318	0.77998		0.04888	0.06261	0.03729	0.00552	0.01767	0.00000	0.04638	0.13991	0.00000	0.01906	0.01231	0.02004	0
Galique	0.69146	0.67840	0.68625	0.68062	0.59177	0.59517	0.67019	0.68417		0.01533	0.11197	0.04232	0.00000	0.01925	0.01724	0.07302	0.18866	0.01803	0.01038	0.00000	0.01394	0.00000	0
Tole	0.79262	0.78578	0.79170	0.78617	0.72684	0.72260	0.78207	0.78900		0.17717	0.13596	0.17794	0.12150	0.09774	0.07809	0.28027	0.19456	0.14609	0.20021	0.13943	0.16008	0.12229	0.14631	0
Santiago	0.75660	0.74810	0.74998	0.74968	0.67689	0.66863	0.73832	0.75422		0.18205	0.04257	0.05649	0.10210	0.09524	0.03278	0.12463	0.02429	0.08577	0.16496	0.13996	0.16222	0.06571	0.12118	0.03500	0
Gamboa	0.86380	0.85712	0.85822	0.85435	0.81561	0.81532	0.85625	0.86058		0.37977	0.18309	0.30150	0.25951	0.25762	0.22218	0.42302	0.16978	0.41598	0.44691	0.41197	0.43515	0.34287	0.34755	0.22259	0.12752	0
	northern lineage North
	population cluster South_1
	admixture zone
	population cluster South_2
	population cluster South_3
	comparison between different clusters
